# Supplementary material for: Field and Laboratory Observations on the Biology of Aceria angustifoliae with Emphasis on Emergence of Overwintering Mites
Source: Insects. 2023 Jul 13;14(7):633. doi: 10.3390/insects14070633 (PMC10380983; doi:10.3390/insects14070633)
Supplement: Supplementary file 1 [file insects-14-00633-s001.zip]

Archive with 1 entries (1 files):
- insects-2426208-supplementary.pdf
